# Supplementary material for: Calibrating coseismic coastal land-level changes during the 2014 Iquique (Mw=8.2) earthquake (northern Chile) with leveling, GPS and intertidal biota
Source: PLoS One. 2017 Mar 23;12(3):e0174348. doi: 10.1371/journal.pone.0174348 (PMC5363922; doi:10.1371/journal.pone.0174348)
Supplement: S1 File — (XLSX) [file pone.0174348.s002.xlsx]

## Sheet: height of benchmarkscm 
	CORAZONES				PISAGUA NORTE						PISAGUA SUR						CAVANCHA				QUINTERO					CHANABAYA
	pre earthquake	after earthquake			pre earthquake	after earthquake					pre earthquake	after earthquake					pre earthquake	after earthquake			pre earthquake	after earthquake				pre earthquake	after earthquake
	Aug 2013	June 2014	Aug 2014		Aug 2013	Apr 2014	May 2014	June 2014	Aug 2014		Aug 2013	Apr 2014	May 2014	June 2014	Aug 2014		Aug 2013	Apr 2014	May 2014		Aug 2013	Apr 2014	May 2014	Aug 2014		Aug 2013	Apr 2014	May 2014
	co1	co2	co3		pn1	pn2	pn3	pn4	pn5		ps1	ps2	ps3	ps4	ps5		ca1	ca2	ca3		qu1	qu2	qu3	qu4		ch1	ch2	ch3
	267.5	257.4	264.1		289.5	242.7	249.8	257.4	242		241.2	210.2	209.6	201.4	208.6		174.2	170.2	158.9		261.5	256.2	260.3	273.5		270.3	291	292.2
		256.9	261.5			238.4	250	260.5	239.8			189	206.4	205.9	205.1			173.4	162.3			252.5	253.3	273.6			293.5	286.4
		261.6	264.9			262.9	250.4	259.6	236.6			189.8	207.4	203.5	190.9			174	160.7			252	250.7	270.2			290.9	281.4
		268.3	264.5			249.1	252.1	260.9	237.2			188.8	206.4	205.2	202.6			175.4	162.2			254.5	267.9	268.7			289.2	298.5
		265.1	263.2			256.3	250.6	261.3	239.7			194.8	204.6	203				177.2	164.7			254.1	269	268.4			285.7	285.6
		266.9	265.9			249.5	254.4	260.7	242.4			198.4	199.5	202.7				181.7				253.8	269	268.6			285.2	279.9
		261.8	262.1			258.8	255.2	262.2				202.9	201.2	203.8				188.1				254.5	274.3	269.7			285.7	277.2
		269.7	263.5			252.2	256	261.8				199.4	201	203				189.6				252.3	272.5	268.8			285.3	274.6
		269.8	263.9			263.6	256.8	261.4				214	199.9	201.8				188.2				251.1	274.3	268.9			282.9	284.3
		270.8	265.5			256	257.7	264.2				206.5	200.8	198.6				187.7				252.1	274.3	270			283.7	278.1
			253.8
			252.9
			250.1
			251.4
			250.8
			251.2
			252.8
			252.5

## Sheet: upper level J. cirratus cm
				PISAGUA										CHANABAYA
				pre earthquake	after earthquake									pre earthquake	after earthquake
				Aug 2013	Apr 2014	May 2014	June 2014	Aug 2014						Dec 2012	May 2014	Aug 2014
				119.5	57.4	65.3	65.2	92.7						195.3	189.5	198.8
				124.7	68.6	67.3	69.6							222.3	223.5	169.8
					68.9
					70.1

## Sheet: upper level L. berteroana cm
				PISAGUA										CHANABAYA
				pre earthquake	after earthquake									pre earthqauke	after earthquake
				Aug 2013	Apr 2014	May 2014	June 2014	Aug 2014						Dec 2012	May 2014	Aug 2014
				62.5	2.4	0.3	-7.8	17.7						20.3	38.5	-2.2
				37.7	0.9		-0.4							19.3	-2.5	-0.2

## Sheet: upper level P. purpuratus cm
				PISAGUA										CHANABAYA
				pre earthquake	after earthquake									pre earthquake	after earthquake
				Aug 2013	Apr 2014	May 2014	June 2014	Aug 2014						Dec 2012	May 2014	Aug 2014
				111.5	40.4	37.3	47.2	85.7						145.3	156.5	144.8
				102.7	68.6	39.3	63.6							132.3	154.5	130.8
					41.9
					46.1

## Sheet: upper level C. officinalis cm
				PISAGUA										CHANABAYA
				pre earthquake	after earthquake									pre earthquake	after earthquake
				Aug 2013	Apr 2014	May 2014	June 2014	Aug 2014						Dec 2012	May 2014	Aug 2014
				65.5	-2.6		-31.8							15.3	26.5	26.8
				41.7										12.3	-6.5	54.8

## Sheet: upper level lithothamnioid cm
	CORAZONES			PISAGUA						QUINTEROS				CHANABAYA
	antes	después		antes	después					antes	después			antes	después
	Aug 2013	Aug 2014		Aug 2013	Apr 2014	May 2014	June 2014	Aug 2014		Dec 2012	May 2014	Aug 2014		Dec 2012	May 2014	Aug 2014
	118.1	68.7		13.5	-38.4	-30.7	-34.8	-15.3		57	6.4	31.8		-6.7	26.5	2.8
				29.7	-26.9	-17.7	-18.4			46.1	13.1			-22.7	12.5	-17.2
										71.9	14.5
